# Supplementary material for: Genes Regulated by Vitamin D in Bone Cells Are Positively Selected in East Asians
Source: PLoS One. 2015 Dec 31;10(12):e0146072. doi: 10.1371/journal.pone.0146072 (PMC4697808; doi:10.1371/journal.pone.0146072)
Supplement: S1 Table — (XLSX) [file pone.0146072.s006.xlsx]

## Sheet: Table S1
Ensembl Gene ID	Chromosome Name	Gene Size (bp)	EntrezGene ID	MIM Gene Accession	HGNC symbol	Gene Set		Gene Set Key
ENSG00000143322	1	130357	27	164690	ABL2	F		A= Vitamin D (Vit D) Pathway
ENSG00000163568	1	84612	9447	604578	AIM2	B		B= VDR Targets
ENSG00000162551	1	69047	249	171760	ALPL	A		C= Vit D Kidney
ENSG00000116584	1	49484	9181	607560	ARHGEF2	B		D= Vit D Bone
ENSG00000117713	1	86071	8289	603024	ARID1A	F		E= Vit D Intestine
ENSG00000054267	1	196585	51742	609696	ARID4B	B		F= VDR Complex
ENSG00000242252	1	1359	632	112260	BGLAP	D, A		G= VDR
ENSG00000117322	1	35665	1380	120650	CR2	B		H= RXRIP
ENSG00000163131	1	35882	1520	116845	CTSS	B
ENSG00000117505	1	16704	1810	601482	DR1	F
ENSG00000143507	1	40752	11221	608867	DUSP10	B
ENSG00000117298	1	128257	1889	600423	ECE1	B
ENSG00000183508	1	22438	54855	613952	FAM46C	B
ENSG00000000938	1	23213	2268	164940	FGR	F
ENSG00000143641	1	224334	2590	602274	GALNT2	B
ENSG00000162676	1	12114	2672	600871	GFI1	A
ENSG00000137965	1	14282	10561	610468	IFI44	B
ENSG00000137959	1	22877	10964	613975	IFI44L	B
ENSG00000126709	1	6157	2537	147572	IFI6	B
ENSG00000162434	1	133275	3716	147795	JAK1	F
ENSG00000182866	1	34926	3932	153390	LCK	F
ENSG00000162889	1	49339	9261	602006	MAPKAPK2	B
ENSG00000143384	1	5034	4170	159552	MCL1	B
ENSG00000143674	1	57380	84451	614793	MLK4	B
ENSG00000163386	1	80531	101060202;101060362;101060684	NA	NBPF10	B
ENSG00000213240	1	82853	388677	NA	NOTCH2NL	B
ENSG00000131910	1	2477	8431	604630	NR0B2	F, H
ENSG00000133056	1	72096	5287	602838	PIK3C2B	B
ENSG00000116711	1	160028	5321	600522	PLA2G4A	A
ENSG00000073756	1	8636	5743	600262	PTGS2	A
ENSG00000081237	1	118744	5788	151460	PTPRC	B
ENSG00000143171	1	44274	6258	180247	RXRG	F, H
ENSG00000168528	1	25113	347735	614549	SERINC2	B
ENSG00000117090	1	39195	6504	603492	SLAMF1	B
ENSG00000117394	1	33478	6513	138140	SLC2A1	A
ENSG00000152382	1	19817	117143	612763	TADA1	F
ENSG00000120656	1	53762	6883	600773	TAF12	F
ENSG00000197780	1	13516	6884	600774	TAF13	F
ENSG00000135801	1	32936	27097	NA	TAF5L	F
ENSG00000092969	1	98384	7042	190220	TGFB2	A
ENSG00000130775	1	14141	9473	NA	THEMIS2	B
ENSG00000054118	1	80941	9967	603809	THRAP3	F, G, A
ENSG00000117586	1	23579	7292	603594	TNFSF4	B
ENSG00000009790	1	26291	80342	608255	TRAF3IP3	B
ENSG00000143569	1	51331	9898	NA	UBAP2L	F
ENSG00000143494	1	41517	79805	610471	VASH2	B
ENSG00000036549	1	121003	26009	NA	ZZZ3	F
ENSG00000123983	2	83705	2181	602371	ACSL3	B
ENSG00000163295	2	3909	248	171740	ALPI	E
ENSG00000135932	2	108230	51719	612174	CAB39	B
ENSG00000003402	2	48206	8837	603599	CFLAR	B
ENSG00000013441	2	11690	1195	601951	CLK1	F
ENSG00000121966	2	3816	7852	162643	CXCR4	B
ENSG00000003137	2	18800	56603	605207	CYP26B1	A
ENSG00000135929	2	33544	1593	606530	CYP27A1	A
ENSG00000055332	2	57855	5610	176871	EIF2AK2	F
ENSG00000135968	2	60854	9648	612711	GCC2	B
ENSG00000115267	2	51624	64135	606951	IFIH1	B
ENSG00000125538	2	7152	3553	147720	IL1B	A
ENSG00000125629	2	22545	51141	608660	INSIG2	B
ENSG00000135916	2	14609	81618	609554	ITM2C	B
ENSG00000115548	2	52069	55818	611512	KDM3A	B
ENSG00000081479	2	235576	4036	600073	LRP2	A
ENSG00000054219	2	132898	4065;100526664	604524	LY75	B
ENSG00000084676	2	278788	8648	602691	NCOA1	F
ENSG00000123609	2	19592	9111	603525	NMI	B
ENSG00000115350	2	11636	56655	607269	POLE4	F
ENSG00000134321	2	32433	91543	607810	RSAD2	B
ENSG00000136715	2	86903	79595	609697	SAP130	F
ENSG00000183023	2	498907	6546	182305	SLC8A1	C
ENSG00000138375	2	70639	50485	606622	SMARCAL1	F
ENSG00000067066	2	128148	6672	604585	SP100	B
ENSG00000135899	2	58435	3431	604457	SP110	B
ENSG00000079263	2	133317	11262	608602	SP140	B
ENSG00000115661	2	4882	8576	604719	STK16	F
ENSG00000119760	2	12997	9913	612762	SUPT7L	F
ENSG00000115085	2	26302	7535	176947	ZAP70	F
ENSG00000136518	3	25528	86	604958	ACTL6A	F
ENSG00000186265	3	35593	151888	607925	BTLA	B
ENSG00000164047	3	2144	820	600474	CAMP	B
ENSG00000036828	3	102812	846	601199	CASR	C
ENSG00000091972	3	29744	4345	155970	CD200	B
ENSG00000196776	3	47727	961	601028	CD47	B
ENSG00000121594	3	35309	941	112203	CD80	B
ENSG00000114013	3	65770	942	601020	CD86	B
ENSG00000170275	3	29682	10491;100653071	605497	CRTAP	B
ENSG00000170266	3	100622	2720	611458	GLB1	B
ENSG00000071794	3	56427	6596	603257	HLTF	F
ENSG00000056736	3	19220	55540	605458	IL17RB	B
ENSG00000144711	3	175898	9922	610166	IQSEC1	B
ENSG00000134070	3	78878	3656	603304	IRAK2	B
ENSG00000114166	3	114381	8850	602303	KAT2B	F, B
ENSG00000078081	3	41626	27074	605883	LAMP3	B
ENSG00000197885	3	54931	28512	604496	NKIRAS1	B
ENSG00000090097	3	16562	57060	608503	PCBP4	F
ENSG00000121879	3	91979	5290	171834	PIK3CA	B
ENSG00000132170	3	146988	5468	601487	PPARG	F, H
ENSG00000184203	3	28988	5504	601792	PPP1R2	B
ENSG00000163932	3	36708	5580	176977	PRKCD	F
ENSG00000178537	3	42057	788	613698	SLC25A20	B
ENSG00000173473	3	196834	6599	601732	SMARCC1	F
ENSG00000171148	3	13151	10474	602945	TADA3	F
ENSG00000061938	3	48581	10188	606994	TNK2	F
ENSG00000077097	3	66923	7155	126431	TOP2B	F
ENSG00000170142	3	85413	7324	602916	UBE2E1	B
ENSG00000134086	3	11212	7428	608537	VHL	B
ENSG00000114127	3	141455	54464	607994	XRN1	B
ENSG00000163872	3	114807	55689	613373	YEATS2	F
ENSG00000164048	3	58153	51385	NA	ZNF589	B
ENSG00000151726	4	71223	2180	152425	ACSL1	B
ENSG00000004468	4	71171	952	107270	CD38	B
ENSG00000169245	4	2377	3627	147310	CXCL10	A
ENSG00000181381	4	181051	91351	NA	DDX60L	B
ENSG00000152592	4	14054	1758	600980	DMP1	D
ENSG00000151247	4	58953	1977	133440	EIF4E	F
ENSG00000170522	4	153353	79071	611546	ELOVL6	B
ENSG00000109670	4	214843	55294	606278	FBXW7	B
ENSG00000068078	4	15565	2261	134934	FGFR3	C
ENSG00000145321	4	62348	2638	139200	GC	A
ENSG00000164136	4	97388	3600	600554	IL15	A
ENSG00000134962	4	44683	152831	611135	KLB	C
ENSG00000052802	4	15537	6307	607545	MSMO1	B
ENSG00000109320	4	115973	4790	164011	NFKB1	A
ENSG00000138760	4	55156	950	602257	SCARB2	B
ENSG00000153147	4	44023	8467	603375	SMARCA5	F
ENSG00000163104	4	83681	56916	612761	SMARCAD1	F
ENSG00000118785	4	7743	6696	166490	SPP1	D, A
ENSG00000173011	4	14742	93624	608790	TADA2B	F
ENSG00000135605	4	134081	7006	600583	TEC	F
ENSG00000145365	4	10276	92610	609028	TIFA	B
ENSG00000174123	4	10751	81793	606270	TLR10	B
ENSG00000121895	4	66177	80008	NA	TMEM156	B
ENSG00000074966	4	67863	7294	600058	TXK	F
ENSG00000214944	5	315835	64283	612790	ARHGEF28	B
ENSG00000153113	5	249774	831	114090	CAST	B
ENSG00000006837	5	165433	51265	608459	CDKL3	B
ENSG00000153922	5	71332	1105	602118	CHD1	B
ENSG00000151422	5	449019	2241	176942	FER	F
ENSG00000160867	5	11258	2264	134935	FGFR4	C
ENSG00000112972	5	24117	3157	142940	HMGCS1	B
ENSG00000113263	5	112257	3702	186973	ITK	F
ENSG00000213316	5	2667	4056	246530	LTC4S	B
ENSG00000161021	5	63661	9794	605424	MAML1	B
ENSG00000165671	5	167190	64324	606681	NSD1	F, H
ENSG00000131183	5	19613	6569	182309	SLC34A1	E, C
ENSG00000113739	5	14790	8614	603665	STC2	A
ENSG00000178913	5	2273	6879	600573	TAF7	F, G, A
ENSG00000085231	5	19029	6880	600822	TAF9	F
ENSG00000087206	5	117628	51720	609433	UIMC1	F, H
ENSG00000049618	6	431338	57492	614556	ARID1B	F
ENSG00000198087	6	149474	23607	604241	CD2AP	B
ENSG00000213066	6	43236	11116	605392	FGFR1OP	C
ENSG00000111816	6	119228	2444	606573	FRK	F
ENSG00000010810	6	213120	2534	137025	FYN	F
ENSG00000010818	6	193734	3097	143054	HIVEP2	B
ENSG00000137309	6	9358	3159	600701	HMGA1	F, H
ENSG00000165097	6	68524	221656	613081	KDM1B	B
ENSG00000111885	6	172552	4121	604344	MAN1A1	B
ENSG00000135341	6	73472	6885	602614	MAP3K7	F
ENSG00000164430	6	38761	115004	613973	MB21D1	B
ENSG00000130024	6	20150	55274	613069	PHF10	F
ENSG00000112245	6	61826	7803	601585	PTP4A1	B
ENSG00000124813	6	336192	860	600211	RUNX2	D
ENSG00000204231	6	7265	6257	180246	RXRB	F, H, A
ENSG00000021355	6	9674	1992	130135	SERPINB1	B
ENSG00000198818	6	22863	113402	NA	SFT2D1	B
ENSG00000196284	6	568636	8464	602947	SUPT3H	F
ENSG00000064995	6	10311	6882	600772	TAF11	F, G, A
ENSG00000137413	6	36948	129685	100740;609514	TAF8	F
ENSG00000112592	6	18568	6908	600075	TBP	F
ENSG00000232810	6	2769	7124	191160	TNF	A
ENSG00000112343	6	22318	10475	NA	TRIM38	B
ENSG00000188994	6	111363	23036	NA	ZNF292	B
ENSG00000077080	7	13364	51412	612458	ACTL6B	F
ENSG00000009954	7	81880	9031	605681	BAZ1B	F, G, A
ENSG00000164649	7	45184	55536	609685	CDCA7L	B
ENSG00000105810	7	231673	1021	603368	CDK6	B
ENSG00000157224	7	129681	9069	611232	CLDN12	E
ENSG00000160868	7	27284	1576	124010	CYP3A4	A
ENSG00000157240	7	4340	8321	603408	FZD1	A
ENSG00000064393	7	231261	28996	606868	HIPK2	B
ENSG00000185811	7	129079	10320	603023	IKZF1	B
ENSG00000186480	7	12459	3638	602055	INSIG1	B
ENSG00000105854	7	30335	5445	602447	PON2	B
ENSG00000128563	7	62804	79706;100630923	NA	PRKRIP1	B
ENSG00000082014	7	39132	6604	601737	SMARCD3	F
ENSG00000075142	7	21875	6717	182520	SRI	B
ENSG00000106290	7	12771	6878	602955	TAF6	F
ENSG00000135185	7	24427	79161	NA	TMEM243	B
ENSG00000122779	7	129659	8805	603406	TRIM24	F, G, A
ENSG00000127412	7	25638	56302	606679	TRPV5	C
ENSG00000165125	7	14551	55503	606680	TRPV6	E
ENSG00000196367	7	135310	8295	603015	TRRAP	F
ENSG00000214102	7	22918	494551	614084	WEE2	F
ENSG00000147576	8	41416	137872	611083	ADHFE1	B
ENSG00000136573	8	70603	640	191305	BLK	F
ENSG00000104765	8	122738	665	605368	BNIP3L	B
ENSG00000104327	8	36867	793	114050	CALB1	C, A
ENSG00000171316	8	188128	55636	608892	CHD7	B
ENSG00000120533	8	11629	56943	NA	ENY2	F
ENSG00000079459	8	43736	2222	184420	FDFT1	B
ENSG00000077782	8	57696	2260	136350	FGFR1	C
ENSG00000168453	8	18969	55806	602302	HR	A
ENSG00000154359	8	34179	91694	NA	LONRF1	B
ENSG00000254087	8	131567	4067	165120	LYN	F
ENSG00000164758	8	19549	90390	610237	MED30	F, G, A
ENSG00000147813	8	3864	93100	611552	NAPRT1	A
ENSG00000076641	8	141777	55824	605767	PAG1	F
ENSG00000205268	8	124812	5150	171885	PDE7A	B
ENSG00000169398	8	344316	5747	600758	PTK2	F
ENSG00000120899	8	147904	2185	601212	PTK2B	F
ENSG00000104312	8	33316	8767	603455	RIPK2	F, B
ENSG00000104332	8	47535	6422	604156	SFRP1	A
ENSG00000182319	8	68762		NA	SGK223	F
ENSG00000019549	8	4050	6591	602150	SNAI2	F, G, A
ENSG00000104549	8	23786	6713	602019	SQLE	B
ENSG00000159167	8	12892	6781	601185	STC1	A
ENSG00000064313	8	102088	6873	604912	TAF2	F
ENSG00000173334	8	8084	10221	609461	TRIB1	B
ENSG00000215114	8	40237	137886	610686	UBXN2B	B
ENSG00000178764	8	193117	22882	609185	ZHX2	B
ENSG00000097007	9	173729	25	189980	ABL1	F
ENSG00000165272	9	6457	360	600170	AQP3	A
ENSG00000155621	9	74544	138241	NA	C9orf85	B
ENSG00000120217	9	20063	29126	605402	CD274	B
ENSG00000107223	9	4167	8721	605107	EDF1	F
ENSG00000122694	9	27178	152007	607141	GLIPR2	B
ENSG00000096968	9	143150	3717	147796	JAK2	F
ENSG00000165304	9	104819	9833	607025	MELK	F
ENSG00000196092	9	200831	5079	167414	PAX5	B
ENSG00000107242	9	303517	8395	602745	PIP5K1B	B
ENSG00000148229	9	3437	54107	607267	POLE3	F
ENSG00000187024	9	11380	138428	NA	PTRH1	C
ENSG00000186350	9	123487	6256	180245	RXRA	F, H, G, A
ENSG00000080503	9	178282	6595	600014	SMARCA2	F
ENSG00000148158	9	130833	401548	NA	SNX30	B
ENSG00000165025	9	96762	6850	600085	SYK	F
ENSG00000122728	9	6215	138474	607798	TAF1L	F
ENSG00000197969	9	244188	23230	605978	VPS13A	B
ENSG00000176171	10	13857	664	603293	BNIP3	B
ENSG00000107611	10	305867	8029	602997	CUBN	A
ENSG00000095596	10	4415	1592	602239	CYP26A1	A
ENSG00000187553	10	7433	340665	608428	CYP26C1	A
ENSG00000168209	10	2116	54541	607729	DDIT4	B
ENSG00000198018	10	46734	57089	NA	ENTPD7	B
ENSG00000185745	10	11442	3434	147690	IFIT1	B
ENSG00000151151	10	76416	253430	609851	IPMK	B
ENSG00000150093	10	105473	3688	135630	ITGB1	A
ENSG00000151657	10	34802	22944	601720	KIN	B
ENSG00000077150	10	8414	4791	164012	NFKB2	B
ENSG00000150593	10	28199	27250;100616113	608610	PDCD4	B
ENSG00000107679	10	57655	59338	607772	PLEKHA1	B
ENSG00000197746	10	35071	5660	176801	PSAP	B
ENSG00000122862	10	16705	5552	177040	SRGN	B
ENSG00000165632	10	198123	83860	606576	TAF3	F
ENSG00000148835	10	21098	6877	601787	TAF5	F
ENSG00000176697	11	67165	627	113505	BDNF	A
ENSG00000186104	11	14245	120227	608713	CYP2R1	A
ENSG00000172893	11	24675	1717	602858	DHCR7	B
ENSG00000149485	11	29691	3992;100302263	606148	FADS1	B
ENSG00000134824	11	74374	9415	606149	FADS2	B
ENSG00000256269	11	8683	3145	609806	HMBS	A
ENSG00000185885	11	1766	8519	604456	IFITM1	B
ENSG00000162337	11	136666	4041	603506	LRP5	D
ENSG00000042429	11	30468	9440	603810	MED17	F, G, A
ENSG00000152266	11	4126	5741	168450	PTH	C
ENSG00000134955	11	26168	219855	NA	SLC37A2	B
ENSG00000166337	11	6372	6881	600475	TAF10	F
ENSG00000162227	11	16039	10629	602946	TAF6L	F
ENSG00000166483	11	19776	7465	193525	WEE1	F
ENSG00000173208	12	69718	225	601081	ABCD2	B
ENSG00000070961	12	121249	490	108731	ATP2B1	E
ENSG00000110848	12	8415	969	107273	CD69	B
ENSG00000111012	12	4917	1594	609506	CYP27B1	F, C, G, A
ENSG00000102189	12	158694	8411	605070	EEA1	B
ENSG00000139146	12	46474	58516	615027	FAM60A	B
ENSG00000064763	12	191877	55711	NA	FAR2	B
ENSG00000118972	12	11501	8074	605380	FGF23	A
ENSG00000118972	12	11501	8074	605380	FGF23	D, C
ENSG00000111790	12	28267	26127	608858	FGFR1OP2	C
ENSG00000166225	12	109433	10818	607743	FRS2	B
ENSG00000111537	12	4979	3458	147570	IFNG	A
ENSG00000196498	12	243174	9612	600848	NCOR2	F, H
ENSG00000012504	12	90705	9971	603826	NR1H4	F, H
ENSG00000111247	12	21264	10635	603070	RAD51AP1	B
ENSG00000172819	12	22410	5916	180190	RARG	F, H
ENSG00000136021	12	74584	55681	NA	SCYL2	B
ENSG00000139613	12	26584	6601	601734	SMARCC2	F
ENSG00000066117	12	15740	6602	601735	SMARCD1	F
ENSG00000060140	12	55379	55359	611433	STYK1	F
ENSG00000135426	12	36728	9840	NA	TESPA1	B
ENSG00000111424	12	101511	7421	601769	VDR	F, H, B, G, A
ENSG00000139722	12	31109	79720	610037	VPS37B	B
ENSG00000133106	13	105883	94240	607441	EPSTI1	B
ENSG00000133116	13	50075	9365	604824	KL	C, A
ENSG00000139793	13	172686	10150	607327	MBNL2	B
ENSG00000136146	13	41808	29079	605718	MED4	F, G, A
ENSG00000139687	13	178235	5925	614041	RB1	F
ENSG00000182957	13	341330	221178	613324	SPATA13	B
ENSG00000102710	13	50401	55578	613417	SUPT20H	F
ENSG00000120659	13	45277	8600	602642	TNFSF11	D
ENSG00000179476	14	9962	122525	NA	C14orf28	B
ENSG00000165959	14	131508	79789	611121	CLMN	B
ENSG00000100592	14	182759	23002	606626	DAAM1	B
ENSG00000205683	14	274805	8110	601672	DPF3	F
ENSG00000100644	14	52745	3091	603348	HIF1A	B
ENSG00000100600	14	44895	5641	602620	LGMN	B, A
ENSG00000151332	14	22112	51562	609431	MBIP	F
ENSG00000100906	14	3238	4792	164008	NFKBIA	B
ENSG00000100614	14	53335	5494	606108	PPM1A	B
ENSG00000169413	14	1416	6039	601981	RNASE6	B
ENSG00000100603	14	43608	22938	603055	SNW1	F, G
ENSG00000103653	15	21141	1445	124095	CSK	F
ENSG00000140459	15	29981	1583	118485	CYP11A1	A
ENSG00000137869	15	130553	1588	107910	CYP19A1	B
ENSG00000140465	15	6068	1543	108330	CYP1A1	A
ENSG00000104047	15	24156	56986	NA	DTWD1	B
ENSG00000140598	15	132533	79631	NA	EFTUD1	B
ENSG00000182511	15	12081	2242	190030	FES	F
ENSG00000182054	15	19459	3418	147650	IDH2	B
ENSG00000169926	15	108810	51621	605328	KLF13	B
ENSG00000103642	15	20261	114294	608440	LACTB	B
ENSG00000173517	15	319488	79834	614248	PEAK1	F
ENSG00000137868	15	32801	64220	610745	STRA6	A
ENSG00000196296	16	26104	487	108730	ATP2A1	C
ENSG00000064270	16	95660	9914	613082	ATP2C2	E
ENSG00000176476	16	37875	112869	613374	CCDC101	F
ENSG00000102962	16	7418	6367	602957	CCL22	B
ENSG00000005339	16	155672	1387	600140	CREBBP	F
ENSG00000039523	16	28370	79567	NA	FAM65A	B
ENSG00000140968	16	23806	3394	601565	IRF8	B
ENSG00000176842	16	3623	10265	606195	IRX5	A
ENSG00000140853	16	94046	84166	613537	NLRC5	B
ENSG00000080603	16	46072	10847	611421	SRCAP	F
ENSG00000048462	16	2961	608	109545	TNFRSF17	B
ENSG00000153066	16	63798	51061	NA	TXNDC11	B
ENSG00000122299	16	46681	29066	NA	ZC3H7A	B
ENSG00000185947	16	43589	10308	604752	ZNF267	B
ENSG00000087152	17	8308	56970	NA	ATXN7L3	F
ENSG00000129277	17	2031	6351;101060278	182284	CCL4	B
ENSG00000205020	17	1970	9560;388372	603782;610757	CCL4L1	B
ENSG00000197262	17	2053	388372;9560	603782;610757	CCL4L2	B
ENSG00000161570	17	9302	6352	187011	CCL5	A
ENSG00000180340	17	1982	2535	600667	FZD2	A
ENSG00000120063	17	46124	10672	604406	GNA13	B
ENSG00000108773	17	8250	2648	602301	KAT2A	F
ENSG00000125686	17	47001	5469	604311	MED1	F, G, A
ENSG00000108510	17	122677	9969	603808	MED13	F, B, G, A
ENSG00000008838	17	42118	9862	607000	MED24	F, G, A
ENSG00000141027	17	189028	9611	600849	NCOR1	F, H
ENSG00000108370	17	90272	8787	604067	RGS9	B
ENSG00000161929	17	25899	388325	614406	SCIMP	E
ENSG00000108932	17	24241	9120	603880	SLC16A6	B
ENSG00000108604	17	10981	6603	601736	SMARCD2	F
ENSG00000073584	17	23546	6605	603111	SMARCE1	F
ENSG00000108264	17	72870	6871	602276	TADA2A	F
ENSG00000174292	17	9240	8711	608076	TNK1	F
ENSG00000141510	17	25759	7157	191170	TP53	F
ENSG00000221926	17	56351	10626	609505	TRIM16	B
ENSG00000124422	17	44163	23326	612116	USP22	F
ENSG00000154832	18	5961	30827	609150	CXXC1	D
ENSG00000175354	18	144165	5771	176887	PTPN2	B
ENSG00000067900	18	162111	6093	601702	ROCK1	B
ENSG00000166401	18	35119	5271	601697	SERPINB8	B
ENSG00000141384	18	165749	6875	601689	TAF4B	F
ENSG00000196628	18	442456	6925	602272	TCF4	F
ENSG00000176105	18	90959	7525	164880	YES1	F
ENSG00000105369	19	4249	973	112205	CD79A	B
ENSG00000123146	19	28224	976	601211	CD97	B
ENSG00000129355	19	2597	1032	600927	CDKN2D	A
ENSG00000079385	19	53930	634	109770	CEACAM1	D
ENSG00000167670	19	42356	10036	601246	CHAF1A	F
ENSG00000011332	19	18708	8193	601670	DPF1	F
ENSG00000171105	19	181779	3643	147670	INSR	A
ENSG00000105639	19	23291	3718	600173	JAK3	F
ENSG00000171223	19	1814	3726	165161	JUNB	B
ENSG00000104783	19	14724	3783	602754	KCNN4	B
ENSG00000130164	19	44454	3949	606945	LDLR	B
ENSG00000007264	19	24156	4145	600038	MATK	F
ENSG00000175221	19	25257	10025	604062	MED16	F, G, A
ENSG00000104973	19	20534	81857	610197	MED25	F, H
ENSG00000099875	19	13773	2872	605069	MKNK2	B
ENSG00000131400	19	7353	9476	605631	NAPSA	B
ENSG00000189430	19	10000	9437	604530	NCR1	F
ENSG00000131408	19	53329	7376	600380	NR1H2	F, H
ENSG00000129353	19	42102	57153	606106	SLC44A2	B
ENSG00000118160	19	44151	6543	601901	SLC8A2	A
ENSG00000127616	19	104473	6597	603254	SMARCA4	F
ENSG00000071564	19	43313	6929	147141	TCF3	F, G, A
ENSG00000105329	19	52324	7040	190180	TGFB1	A
ENSG00000105397	19	30143	7297	176941	TYK2	F
ENSG00000198440	19	38069	147949	NA	ZNF583	B
ENSG00000196757	19	25705	90592	NA	ZNF700	B
ENSG00000149474	20	50532	57325	NA	CSRP2BP	F
ENSG00000101160	20	12062	1522	603169	CTSZ	B
ENSG00000019186	20	20524	1591	126065	CYP24A1	F, B, G, A
ENSG00000101336	20	49668	3055	142370	HCK	F
ENSG00000124151	20	155020	8202	601937	NCOA3	B
ENSG00000198646	20	128730	23054	605299	NCOA6	F, H
ENSG00000100979	20	13395	5360	172425	PLTP	A
ENSG00000171867	20	15354	5621	176640	PRNP	B
ENSG00000101213	20	8945	5753	602004	PTK6	F
ENSG00000124216	20	5887	6615	604238	SNAI1	A
ENSG00000197122	20	61365	6714	190090	SRC	F
ENSG00000125508	20	6694	6725	NA	SRMS	F
ENSG00000196562	20	130268	55959	610013	SULF2	B
ENSG00000130699	20	112341	6874;100302168	601796	TAF4	F
ENSG00000159212	21	48837	54102	NA	CLIC6	B
ENSG00000157540	21	148444	1859	600855	DYRK1A	F
ENSG00000180530	21	103765	8204	602490	NRIP1	F, H
ENSG00000198743	21	32689	6526	600444	SLC5A3	B
ENSG00000205593	22	15097	414918	NA	DENND6B	B
ENSG00000100393	22	88291	2033	602700	EP300	F
ENSG00000196576	22	32648	23654	604293	PLXNB2	B
ENSG00000128340	22	19187	5880	602049	RAC2	B
ENSG00000099956	22	47553	6598	601607	SMARCB1	F
ENSG00000183864	22	13531	10766	607396	TOB2	F, G, A
