# Supplementary material for: Genes Regulated by Vitamin D in Bone Cells Are Positively Selected in East Asians
Source: PLoS One. 2015 Dec 31;10(12):e0146072. doi: 10.1371/journal.pone.0146072 (PMC4697808; doi:10.1371/journal.pone.0146072)
Supplement: S2 Table — (XLS) [file pone.0146072.s007.xls]

## Sheet: Table S2
Ensembl Gene ID	Chromosome Name	Gene Size (bp)	EntrezGene ID	MIM Gene Accession	HGNC symbol	Gene Set		Gene Set Key
ENSG00000168710	1	39049	10768	607826	AHCYL1	M		I= FA Pathway
ENSG00000158874	1	1339	336	107670	APOA2	L		J= FA Uptake
ENSG00000116539	1	227539	55870	607999	ASH1L	N		K= N.A. Synthesis
ENSG00000116761	1	28633	1491	607657	CTH	M		L= Met
ENSG00000117543	1	36465	51611	611075	DPH5	N		M= HCY
ENSG00000181873	1	16442	200205	NA	IBA57	I		N= SAM
ENSG00000116237	1	14779	23463	605851	ICMT	N
ENSG00000143815	1	27423	3930	600024	LBR	N
ENSG00000177000	1	21197	4524	607093	MTHFR	I,J,K,L,M
ENSG00000116984	1	108671	4548	156570	MTR	I,J,L,M,N
ENSG00000116731	1	124881	7799	601196	PRDM2	N
ENSG00000198890	1	2649	55170	608274	PRMT6	J,N
ENSG00000117222	1	35873	5929	600697	RBBP5	N
ENSG00000143303	1	8518	51093	NA	RRNAD1	N
ENSG00000143379	1	38474	9869	604396	SETDB1	N
ENSG00000117479	1	22094	10560	603941	SLC19A2	I
ENSG00000143499	1	56029	56950	610663	SMYD2	N
ENSG00000185420	1	757972	64754	608783	SMYD3	N
ENSG00000162851	1	25764	64216	607055	TFB2M	N
ENSG00000121486	1	38984	81627	611673	TRMT1L	N
ENSG00000226124	2	90629		NA	AC073043.2	I
ENSG00000182551	2	21817	55256	613400	ADI1	L
ENSG00000138363	2	37947	471	601731	ATIC	I,K
ENSG00000042304	2	23230	56918	NA	C2orf83	I
ENSG00000143919	2	410642	79823	609559	CAMKMT	N
ENSG00000021826	2	201425	1373	608307	CPS1	M
ENSG00000119772	2	109614	1788	602769	DNMT3A	M,N
ENSG00000138081	2	116477	80204	607871	FBXO11	J,N
ENSG00000121964	2	394500		610165	GTDC1	L
ENSG00000150540	2	52340	3176	605238	HNMT	J,N
ENSG00000247626	2	3026	92935	609728	MARS2	L
ENSG00000168906	2	6115	4144	601468	MAT2A	J,L,N
ENSG00000172878	2	82668	254042	610267	METAP1D	L
ENSG00000144401	2	45297	151194	NA	METTL21A	N
ENSG00000065911	2	19003	10797	604887	MTHFD2	I,J,K
ENSG00000134321	2	32433	91543	607810	RSAD2	L,N
ENSG00000135917	2	32802	80704	606152	SLC19A3	I
ENSG00000171103	2	20480	55006	NA	TRMT61B	N
ENSG00000144908	3	94425	10840	600249	ALDH1L1	I
ENSG00000145020	3	5975	275	238310	AMT	I
ENSG00000114200	3	64568	590	177400	BCHE	I
ENSG00000178700	3	15553	200895	NA	DHFRL1	I,J,K
ENSG00000183833	3	64080	89876	609910	MAATS1	N
ENSG00000114026	3	38275	4968	601982	OGG1	I
ENSG00000181555	3	147538	29072	612778	SETD2	N
ENSG00000170364	3	14263	6419	609834	SETMAR	N
ENSG00000144741	3	319245	115286	611037	SLC25A26	L,N
ENSG00000132164	3	124534	6538	607952	SLC6A11	N
ENSG00000164091	3	33599	80335	611059	WDR82	N
ENSG00000145293	4	30529	58478	NA	ENOPH1	L
ENSG00000138780	4	138950	79807	NA	GSTCD	N
ENSG00000164024	4	67193	23173	610151	METAP1	L
ENSG00000145388	4	27283	57721	NA	METTL14	N
ENSG00000163738	4	188925	441024	614047	MTHFD2L	I,J,K,L
ENSG00000152784	4	20450	56978	NA	PRDM8	N
ENSG00000145391	4	60833	80854	606594	SETD7	N
ENSG00000109685	4	110783	7468	602952	WHSC1	N
ENSG00000145692	5	20506	635	602888	BHMT	J,L,M,N
ENSG00000132840	5	19749	23743	605932	BHMT2	L,M,N
ENSG00000228716	5	28755	1719	126060	DHFR	I,J,K
ENSG00000086189	5	16685	27292	612499	DIMT1	N
ENSG00000132837	5	238423	29958	605849	DMGDH	I,M
ENSG00000038274	5	16222	27430	605527	MAT2B	J,L,N
ENSG00000124275	5	54839	4552	602568	MTRR	I,J,L,M,N
ENSG00000165671	5	167190	64324	606681	NSD1	N
ENSG00000037474	5	34052	54888	610916	NSUN2	N
ENSG00000061455	5	98929	93166	NA	PRDM6	N
ENSG00000164256	5	21442	56979	609760	PRDM9	N
ENSG00000169131	5	19110	6940	602444	ZNF354A	I
ENSG00000123505	6	20943	262	180980	AMD1	J,N
ENSG00000132423	6	24804	51805	605196	COQ3	N
ENSG00000204371	6	17928	10919	604599	EHMT2	N
ENSG00000137200	6	49608	23070	NA	FTSJD2	N
ENSG00000124713	6	3122	27232	606628	GNMT	I,L,N
ENSG00000135596	6	21906	64780	607129	MICAL1	L
ENSG00000120254	6	236338	25902;100996643	611427	MTHFD1L	I,K
ENSG00000146085	6	32831	4594	609058	MUT	M
ENSG00000120265	6	61977	5110	176851	PCMT1	L,M,N
ENSG00000029639	6	56984	51106	607033	TFB1M	N
ENSG00000137364	6	26763	7172	187680	TPMT	N
ENSG00000158467	7	205188	23382	NA	AHCYL2	M
ENSG00000106462	7	76938	2146	601573	EZH2	N
ENSG00000122687	7	7974	29960	606906	FTSJ2	N
ENSG00000122557	7	62912	64224	NA	HERPUD2	M
ENSG00000241644	7	59617	11185	604854	INMT	N
ENSG00000146834	7	5328	56257	611478	MEPCE	N
ENSG00000055609	7	301080	58508	606833	MLL3	N
ENSG00000005483	7	100182	55904	608444	MLL5	N
ENSG00000106459	7	145367	4899	600879	NRF1	I
ENSG00000198874	7	244341	55253	611243	TYW1	L.N
ENSG00000129691	8	38834	9070	604782	ASH2L	N
ENSG00000137563	8	24092	8836	601509	GGH	J
ENSG00000175806	8	374623	4482	601250	MSRA	L
ENSG00000168300	8	81595	115294	NA	PCMTD1	N
ENSG00000164933	8	16554	81034	610815	SLC25A32	I,J
ENSG00000147548	8	107246	54904	607083	WHSC1L1	N
ENSG00000176134	9	10095	100996643	NA	AL445665.1	I
ENSG00000181090	9	251024	79813	607001	EHMT1	N
ENSG00000136877	9	19730	2356	136510	FPGS	I,J
ENSG00000148180	9	125043	2934	137350	GSN	I
ENSG00000099810	9	130196	4507	156540	MTAP	L
ENSG00000123453	9	76395	1757	604455	SARDH	I
ENSG00000196363	9	23883	11091	609012	WDR5	N
ENSG00000214435	10	32383	57412	611806	AS3MT	N
ENSG00000148690	10	34689	118924	608866	FRA10AC1	I
ENSG00000120053	10	33754	2805	138180	GOT1	L
ENSG00000151224	10	17864	4143	610550	MAT1A	J,L,N
ENSG00000203791	10	43721	399818	NA	METTL10	N
ENSG00000170430	10	300823	4255	156569	MGMT	I
ENSG00000148450	10	26507	22921	613782	MSRB2	L
ENSG00000258539	10	174647		NA	RP11-12J10.3	N
ENSG00000152455	10	25495	79723	606503	SUV39H2	N
ENSG00000107614	10	59800	1787	602478	TRDMT1	N
ENSG00000075239	11	26260	38	607809	ACAT1	N
ENSG00000149089	11	63405	51074	612491	APIP	L
ENSG00000118137	11	2199	335	107680	APOA1	L
ENSG00000086205	11	62035	2346;219595	600934;609020	FOLH1	I,J
ENSG00000110195	11	6743	2348	136430	FOLR1	I,J
ENSG00000165457	11	5349	2350	136425	FOLR2	I,J
ENSG00000110203	11	25021	2352	602469	FOLR3	I,J
ENSG00000183560	11	2128	390243	NA	FOLR4	I,J
ENSG00000184154	11	30446	220074	612414	LRTOMT	N
ENSG00000133895	11	7784	4221	613733	MEN1	N
ENSG00000133816	11	169791	9645	608881	MICAL2	L
ENSG00000118058	11	90334	4297	159555	MLL	N
ENSG00000166741	11	55498	4837	600008	NNMT	N
ENSG00000086991	11	265255	50507	605261	NOX4	M
ENSG00000185238	11	121764	10196	603190	PRMT3	J,N
ENSG00000132275	11	8545	23378	NA	RRP8	N
ENSG00000110066	11	58965	51111	610881	SUV420H1	N
ENSG00000136010	12	64787	160428	613584	ALDH1L2	I
ENSG00000139352	12	2830	429	100790	ASCL1	I
ENSG00000070018	12	150987	4040	603507	LRP6	I
ENSG00000166986	12	42124	4141	156560	MARS	L
ENSG00000111142	12	42319	10988	601870	METAP2	L
ENSG00000037897	12	4322	4234	604466	METTL1	N
ENSG00000185432	12	9045	25840	NA	METTL7A	N
ENSG00000167548	12	40799	8085	602113	MLL2	N
ENSG00000174099	12	209601	253827	613719	MSRB3	L
ENSG00000111641	12	11828	4839	164031	NOP2	N
ENSG00000111218	12	212624	56341	610086	PRMT8	J,N
ENSG00000139718	12	28476	23067	611055	SETD1B	N
ENSG00000183955	12	25585	387893	607240	SETD8	N
ENSG00000182199	12	5608	6472	138450	SHMT2	I,J,K
ENSG00000173262	12	78636	144195	611039	SLC2A14	I
ENSG00000059804	12	17045	6515	138170	SLC2A3	I
ENSG00000139780	13	8760	196541	NA	METTL21C	N
ENSG00000136169	13	50709	83852	607865	SETDB2	N
ENSG00000131979	14	60844	2643	600225	GCH1	I
ENSG00000100483	14	7968	79609	NA	METTL21D	N
ENSG00000165819	14	13240	56339	612472	METTL3	N
ENSG00000100714	14	71976	4522	172460	MTHFD1	I,J,K,L
ENSG00000100462	14	9074	10419	604045	PRMT5	J,N
ENSG00000183576	14	83133	84193	NA	SETD3	N
ENSG00000126814	14	9907	57570	611023	TRMT5	N
ENSG00000166166	14	7889	115708	NA	TRMT61A	N
ENSG00000103707	15	27132	123263	611766	MTFMT	I
ENSG00000136371	15	63794	10588	604197	MTHFS	I
ENSG00000259332	15	78559	10588;100528021	604197	ST20-MTHFS	I
ENSG00000091262	16	74594	368	603234	ABCC6	J
ENSG00000083799	16	59885	1540	605018	CYLD	J
ENSG00000015413	16	25123	1800	179780	DPEP1	M
ENSG00000140905	16	14442	2653;101060817	238330	GCSH	I
ENSG00000051108	16	11838	9709	608070	HERPUD1	M
ENSG00000205629	16	66502	51451	610286	LCMT1	N
ENSG00000198736	16	5116	51734	606216	MSRB1	L
ENSG00000103248	16	25059	64779	NA	MTHFSD	I
ENSG00000122390	16	43352	79903	614246	NAA60	L
ENSG00000258429	16	1974	64146	NA	PDF	L
ENSG00000090857	16	47674	55066	NA	PDPR	I
ENSG00000126856	16	35506	11105	609759	PRDM7	N
ENSG00000132600	16	47589	54496	610087	PRMT7	J,N
ENSG00000099381	16	27822	9739	611052	SETD1A	N
ENSG00000103037	16	5048	79918	NA	SETD6	N
ENSG00000103042	16	19995	55238	614236	SLC38A7	L
ENSG00000108846	17	57475	8714	604323	ABCC3	J
ENSG00000108799	17	44778	2145	601674	EZH1	N
ENSG00000133027	17	86145	10400	602391	PEMT	N
ENSG00000179761	17	106703	51268	NA	PIPOX	I
ENSG00000141744	17	2494	5409	171190	PNMT	N
ENSG00000136444	17	7175	55316	NA	RSAD1	L,N
ENSG00000176974	17	35669	6470	182144	SHMT1	I,J,K
ENSG00000076351	17	12554	113235	611672	SLC46A1	I,J
ENSG00000004939	17	19756	6521	109270	SLC4A1	J
ENSG00000171791	18	196782	596	151430	BCL2	I
ENSG00000154832	18	5961	30827	609150	CXXC1	N
ENSG00000101654	18	37898	8731	603514	RNMT	N
ENSG00000176890	18	15974	7298	188350	TYMS	I,J,K
ENSG00000142453	19	51264	10498	603934	CARM1	N,J
ENSG00000130816	19	97941	1786	126375	DNMT1	J,N
ENSG00000104885	19	68429	84444	607375	DOT1L	J,N
ENSG00000105202	19	11956	2091	134795	FBL	N
ENSG00000130005	19	4478	2593	601240	GAMT	N
ENSG00000037757	19	9750	84245	615105	MRI1	J,L
ENSG00000126457	19	13243	3276	602950	PRMT1	J,N
ENSG00000132026	19	9950	83546	609553	RTBDN	J
ENSG00000133247	19	8267	84787	613198	SUV420H2	N
ENSG00000104907	19	12665	55621	611669	TRMT1	N
ENSG00000105663	19	20858	9757	606834	WBP7	N
ENSG00000101444	20	31534	191	180960	AHCY	J,M
ENSG00000088305	20	46971	1789	602900	DNMT3B	N
ENSG00000203880	20	39807	55251	NA	PCMTD2	N
ENSG00000132646	20	11673	5111	176740	PCNA	J
ENSG00000160200	21	23752	875	613381	CBS	I,J,M
ENSG00000160282	21	19305	10841	606806	FTCD	I
ENSG00000159131	21	39559	2618	138440	GART	I,K
ENSG00000160310	21	29957	3275	601961	PRMT2	J,N
ENSG00000173638	21	50839	6573	600424	SLC19A1	I,J
ENSG00000160193	21	36474	10785	605924	WDR4	N
ENSG00000093010	22	28368	1312	116790	COMT	M,N
ENSG00000243156	22	236910	57553	608882	MICAL3	L
ENSG00000100234	22	61343	7078	188826	TIMP3	I
ENSG00000099899	22	5526	27037	611151	TRMT2A	N
ENSG00000100416	22	26465	55687	610230	TRMU	N
