# Supplementary material for: Genes Regulated by Vitamin D in Bone Cells Are Positively Selected in East Asians
Source: PLoS One. 2015 Dec 31;10(12):e0146072. doi: 10.1371/journal.pone.0146072 (PMC4697808; doi:10.1371/journal.pone.0146072)
Supplement: S3 Table — (XLS) [file pone.0146072.s008.xls]

## Sheet: Table S3
Gene_Set (n = Number of Genes in Set)	Populations	Average Fay & Wu's H	Fay & Wu's H Permutation p value	Average Nielsen's CLR	Nielsen's CLR Permutation p value	Combined p value
Vitamin D (n = 69)	YRI	-0.0822732	0.0747	0.724772	0.2047	0.0792153
	CHB	-1.3446	1	0.492836	0.8805	0.992557
	CEU	0.572167	0.6345	0.572167	0.8712	0.880463
VDR Targets (n = 198)	YRI	0.170417	0.5034	0.590392	0.9597	0.83458
	CHB	-2.60654	0.0213	0.767445	0.6379	0.0719938
	CEU	-1.90657	0.7037	0.699831	0.7432	0.861988
VD Kidney (n = 17)	YRI	-1.48038	0.0053	1.02532	0.033	0.00168801
	CHB	-1.59227	0.9737	0.769966	0.6745	0.932886
	CEU	-3.36601	0.1233	0.589052	0.8698	0.346687
VD Bone (n = 9)	YRI	1.22409	0.9813	0.563507	0.8166	0.97881
	CHB	-4.98603	0	1.13509	0.234	3.8067e-06
	CEU	-1.71514	0.3668	1.12462	0.0264	0.0545892
VD Intestine (n = 7)	YRI	-0.237766	0.3476	0.781787	0.2461	0.295874
	CHB	-3.12938	0.3935	1.26743	0.8953	0.719845
	CEU	-2.05332	0.5321	0.362872	0.6116	0.690763
VDR Complex (n = 151)	YRI	0.481537	0.9922	0.726848	0.1493	0.431019
	CHB	-2.05321	0.8343	0.792231	0.8838	0.962016
	CEU	-1.34894	1	0.710593	0.9525	0.998854
VDR + RXR (n = 35)	YRI	0.457627	0.818	0.692176	0.0834	0.251395
	CHB	-1.20704	0.9917	0.644932	0.2894	0.645252
	CEU	-1.58917	0.2342	0.761506	0.5325	0.38433
VDRIP (n = 20)	YRI	-0.177694	0.1913	0.886504	0.0316	0.0369264
	CHB	-1.3994	0.8691	0.570231	0.4216	0.734289
	CEU	-1.09228	0.5633	0.490612	0.7941	0.807178
RXRIP (n = 17)	YRI	1.16017	0.9988	1.896	0.1851	0.496963
RXR	CHB	-1.35979	0.9304	5.127	0.1794	0.465736
RXR	CEU	-2.18622	0.04	0.953524	0.0828	0.0222242
Folate (n = 58)	YRI	-0.6301	0.0392	0.696918	0.2649	0.0578132
	CHB	-2.10335	0.9879	0.683911	0.5946	0.899929
	CEU	-2.38727	0.3199	0.795663	0.0553	0.0890667
Folate Uptake (n = 47)	YRI	0.579379	0.4616	0.812888	0.0366	0.0858373
FA_Uptake	CHB	-1.60352	0.9941	0.400569	0.6347	0.921523
FA_Uptake	CEU	-3.39605	0.0039	1.2395	0.0442	0.00166619
NAS (n = 12)	YRI	-1.40232	0.0129	0.641071	0.4546	0.0360004
	CHB	-4.37281	0.0045	0.692726	0.1762	0.00645406
	CEU	-3.3626	0.0055	0.750071	0.0795	0.00381938
Methylation (n = 157)	YRI	-0.0160415	0.2676	0.695237	0.2699	0.262031
	CHB	-1.80428	0.9994	0.578203	0.9865	0.9999
	CEU	-2.12277	0.036	0.769794	0.0466	0.0123981
HCY (n = 20)	YRI	0.262906	0.5743	0.655491	0.251	0.423353
HCY	CHB	-0.502352	1	0.295623	0.9944	0.999984
HCY	CEU	-1.08572	0.962	0.469642	0.5541	0.868409
Met (n = 39)	YRI	1.06443	0.9989	0.515576	0.8666	0.990541
	CHB	-2.23221	0.6829	0.47535	0.7685	0.863164
	CEU	-1.39309	0.7615	0.549081	0.0456	0.151409
SAM (n = 117)	YRI	-0.205689	0.1029	0.725849	0.1462	0.0781802
	CHB	-1.81636	0.986	0.643074	0.911	0.994638
	CEU	-2.29734	0.0331	0.829349	0.0997	0.022156
Negative Control (n = 67)	YRI	-0.0156857	0.5534	0.759938	0.7911	0.92719
	CHB	-2.89483	0.3882	0.687381	0.7505	0.87215
	CEU	-1.94147	0.7474	0.831477	0.1923	0.69241
Positive Control (n = 67)	YRI	-0.315159	0.1254	0.670623	0.8084	0.02789
	CHB	-7.10813	0	1.43293	0 0000	6.32e-13
	CEU	-3.76814	0	0.822787	0.1203	4.1172e-09
	YRI	-0.0822732	0.5947	0.724772	0.8075	0.832467
Pigmentation (n = 116)	CHB	-2.98727	0.3362	0.722528	0.9094	0.668048
	CEU	-2.03717	0.0606	0.866682	0.8795	0.209559
	YRI	-0.565903	0.4426	0.630524	0.032	0.276268
Melanin + Skin pigmentation (n = 40)	CHB	-4.28608	1e-06	1.09892	0.0149	2.83426e-07
	CEU	-3.03885	0.032	0.66659	0.8898	0.129805
	YRI	-1.07552	0.4031	0.540008	0.9507	0.750791
Melanin (n = 19)	CHB	-3.94304	0.0009	1.10162	0.0154	0.000168905
	CEU	-3.82175	0.0002	0.769881	0.3052	0.000653371
	YRI	-0.844453	0.1824	0.614303	0.1243	0.108524
Skin pigmentation (n = 29)	CHB	0.687381	1e-06	1.09892	0.0378	6.83838e-07
	CEU	-3.07077	0.0628	0.645467	0.927	0.223758
	YRI	-0.698524	0.3548	0.618057	0.1601	0.219725
Skin pigmentation candidates (n = 46)	CHB	-5.1517	1e-06	0.996504	0.0064	1.27149e-07
	CEU	-3.73022	1e-06	0.813598	0.3047	4.8764e-06
