# Supplementary material for: Genes Regulated by Vitamin D in Bone Cells Are Positively Selected in East Asians
Source: PLoS One. 2015 Dec 31;10(12):e0146072. doi: 10.1371/journal.pone.0146072 (PMC4697808; doi:10.1371/journal.pone.0146072)
Supplement: S4 Table — (XLSX) [file pone.0146072.s009.xlsx]

## Sheet: TableS4
Population	Chromosome	ENSEMBL GeneID	Gene	Window Start (hg19)	Window End (hg19)	Fay & Wu's H	Fay & Wu's H p value	Nielsen's CLR	Nielsen's CLR p-value	Combined p value
CHB	5	ENSG00000228716	DHFR	79930001	79940000	-32.764	0.00471	0.031	0.97979	0.0294355
CHB	5	ENSG00000228716	DHFR	79940001	79950000	-24.602	0.01239	22.356	0.00436	0.000584833
CHB	5	ENSG00000228716	DHFR	79950001	79960000	-42.85	0.00158	2.608	0.43435	0.00568525
CHB	6	ENSG00000124813	RUNX2	45410001	45420000	-5.849	0.21853	4.662	0.00847	0.0134972
CHB	6	ENSG00000124813	RUNX2	45500001	45510000	-9.93	0.10731	5.341	0.01862	0.0144175
CHB	10	ENSG00000151224	MAT1A	82040001	82050000	2.509	0.06775	0.097	0.02959	0.0144586
CHB	11	ENSG00000162337	LRP5	68110001	68120000	-11.742	0.07923	5.891	0.01198	0.00755536
CHB	11	ENSG00000162337	LRP5	68210001	68220000	-16.153	0.03986	13.919	0.01077	0.00375775
CHB	12	ENSG00000111218	PRMT8	3540001	3550000	-14.577	0.02015	0.406	0.00847	0.00165137
CHB	14	ENSG00000100714	MTHFD1	64890001	64900000	-25.212	0.00983	1.232	0.1471	0.0109013
CHB	14	ENSG00000100714	MTHFD1	64890001	64900000	-25.212	0.00983	1.232	0.1471	0.0109013
CHB	16	ENSG00000083799	CYLD	50800001	50810000	-4.93	0.08486	0.071	0.05555	0.0299678
CHB	16	ENSG00000083799	CYLD	50810001	50820000	0.512	0.20031	0.208	0.02238	0.0287243
CHB	16	ENSG00000083799	CYLD	50830001	50840000	-0.694	0.29709	0.176	0.00739	0.0156349
CHB	18	ENSG00000154832	CXXC1	47810001	47820000	-9.495	0.11556	5.036	0.02706	0.0211628
CEU	2	ENSG00000150540	HNMT	138760001	138770000	-16.23	0.03655	3.608	0.09454	0.0230402
CEU	4	ENSG00000163738	MTHFD2L	75030001	75040000	-16.801	0.03352	6.1	0.04485	0.0112754
CEU	5	ENSG00000124275	MTRR	7890001	7900000	-20.723	0.0194	1.09	0.18435	0.0237236
CEU	6	ENSG00000123505	AMD1	111210001	111220000	-5.438	0.21585	6.084	0.00992	0.015302
CEU	11	ENSG00000185238	PRMT3	20400001	20410000	-18.81	0.02509	3.255	0.1629	0.0265662
CEU	11	ENSG00000185238	PRMT3	20430001	20440000	-22.114	0.01625	2.037	0.23932	0.0254711
CEU	11	ENSG00000185238	PRMT3	20520001	20530000	-5.875	0.1998	11.359	0.00349	0.0057655
CEU	11	ENSG00000110203	FOLR3	71820001	71830000	-6.94	0.16523	13.38	0.00543	0.00719216
CEU	11	ENSG00000110203	FOLR3	71830001	71840000	-19.96	0.02146	15.354	0.02484	0.00455072
CEU	11	ENSG00000110203	FOLR3	71840001	71850000	-8.644	0.12271	12.722	0.01543	0.0137639
CEU	12	ENSG00000111218	PRMT8	3700001	3710000	-16.247	0.03651	7.193	0.05583	0.0146672
CEU	14	ENSG00000100714	MTHFD1	64890001	64900000	-25.212	0.01107	1.232	0.36799	0.0264918
CEU	14	ENSG00000100714	MTHFD1	64890001	64900000	-25.212	0.01107	1.232	0.36799	0.0264918
CEU	19	ENSG00000079385	CEACAM1	43010001	43020000	-2.278	0.27949	0.377	0.00171	0.00413219
CEU	19	ENSG00000079385	CEACAM1	43060001	43070000	1.666	0.78726	0.001	0.00543	0.027594
YRI	2	ENSG00000138081	FBXO11	48020001	48030000	-6.123	0.12708	5.38	0.00459	0.004927
YRI	2	ENSG00000138081	FBXO11	48030001	48040000	-10.316	0.06136	4.668	0.00252	0.0015114
YRI	2	ENSG00000138081	FBXO11	48050001	48060000	-13.732	0.03571	11.807	0.00528	0.00180557
YRI	2	ENSG00000150540	HNMT	138730001	138740000	-3.092	0.22604	5.055	0.01442	0.021924
YRI	4	ENSG00000163738	MTHFD2L	74970001	74980000	-1.738	0.29502	2.619	0.00399	0.00911649
YRI	6	ENSG00000124813	RUNX2	45290001	45300000	-0.34	0.3892	2.803	0.00949	0.0243815
YRI	6	ENSG00000124813	RUNX2	45350001	45360000	-7.095	0.10653	1.299	0.0367	0.025586
YRI	6	ENSG00000124813	RUNX2	45430001	45440000	-12.772	0.04133	9.082	0.00598	0.00229989
YRI	6	ENSG00000124813	RUNX2	45510001	45520000	0.25	0.43754	1.452	0.00734	0.021649
YRI	6	ENSG00000123505	AMD1	111190001	111200000	-7.687	0.09605	5.428	0.01593	0.0114487
YRI	6	ENSG00000123505	AMD1	111210001	111220000	-5.997	0.13004	14.03	0.00058	0.00079137
YRI	8	ENSG00000137563	GGH	63940001	63950000	-14.42	0.03242	15.282	0.01168	0.00336212
YRI	19	ENSG00000104885	DOT1L	2230001	2240000	-7.778	0.09454	8.001	0.01024	0.00768681
YRI	19	ENSG00000142453	CARM1	10990001	11000000	-5.923	0.13177	7.118	0.00668	0.00707289
